# Supplementary material for: Co-inhibition of TGF-β and PD-L1 pathways in a metastatic colorectal cancer mouse model triggers interferon responses, innate cells and T cells, alongside metabolic changes and tumor resistance
Source: Oncoimmunology. 2024 Mar 20;13(1):2330194. doi: 10.1080/2162402X.2024.2330194 (PMC10956632; doi:10.1080/2162402X.2024.2330194)
Supplement: Supplemental Material [file KONI_A_2330194_SM7783.zip]

Archive with 20 entries (20 files):
- SupFig1A..tiff
- SupFig1B..tiff
- SupFig1C..tiff
- SupFig1D..tiff
- SupFig2A..tiff
- SupFig2B..tiff
- SupFig2C..tiff
- SupFig3..tiff
- SupFig4A..tiff
- SupFig4B..tiff
- SupFig5A..tiff
- SupFig5B..tiff
- SupFig5C..tiff
- SupFig5D..tiff
- SupFig6A and 6B.jpg
- SupFig6C..tiff
- SupFig6D.jpg
- SupFig6E.jpg
- SupFig6F.jpg
- SupFig2D.jpg
